# Supplementary material for: A Pilot Study to Detect Viable Salmonella spp. in Diarrheal Stool Using Viability Real-Time PCR as a Culture-Independent Diagnostic Tool in a Clinical Setting
Source: Int J Mol Sci. 2023 Jun 10;24(12):9979. doi: 10.3390/ijms24129979 (PMC10298261; doi:10.3390/ijms24129979)
Supplement: Supplementary file 1 [file ijms-24-09979-s001.zip]

Archive with 1 entries (1 files):
- ijms-2426255-supplementary.pdf
